# Supplementary material for: A 9 mRNAs-based diagnostic signature for rheumatoid arthritis by integrating bioinformatic analysis and machine-learning
Source: J Orthop Surg Res. 2021 Jan 11;16:44. doi: 10.1186/s13018-020-02180-w (PMC7802293; doi:10.1186/s13018-020-02180-w)
Supplement: Supplementary file 1 — Additional file 1: Table S1. MRNA expression levels of each sample after data standardization [file 13018_2020_2180_MOESM1_ESM.xlsx]

## Sheet: Table S1
Table S1 MRNA expression levels of each sample after data standardization
Var2	Min	Max	Mean	Median
GSM443237	-2.08	2.49	-0.02849	-0.03
GSM443238	-2.32	2.62	-0.07076	-0.08
GSM443239	-2.35	2.12	0.003719	-0.01
GSM443240	-1.77	2.26	-0.04648	-0.04
GSM443241	-2.56	3.51	-0.06423	-0.07
GSM443242	-3.98	2.09	-0.1065	-0.1
GSM443243	-1.99	1.48	-0.04535	-0.05
GSM443244	-1.59	2.06	-0.07584	-0.07
GSM443245	-3.78	1.99	-0.09201	-0.08
GSM443246	-3.28	1.81	-0.1409	-0.11
GSM443247	-1.91	2.06	-0.04345	-0.04
GSM443248	-1.97	1.93	-0.06187	-0.07
GSM443249	-2.29	2.65	-0.0831	-0.07
GSM443250	-2.77	2.75	-0.06114	-0.04
GSM443251	-1.87	2.26	-0.03019	-0.02
GSM443252	-1.36	1.52	-0.09205	-0.1
GSM443253	-2.51	1.94	-0.06334	-0.05
GSM443254	-1.75	1.74	-0.0526	-0.03
GSM443255	-3.47	1.89	-0.07943	-0.08
GSM443256	-2.34	1.7	-0.03869	-0.05
GSM443257	-1.9	2.5	-0.06036	-0.06
GSM443258	-2.08	2.4	-0.04819	-0.04
GSM443259	-1.9	2.73	-0.02514	-0.01
GSM443260	-3.22	1.73	-0.1146	-0.09
GSM443261	-1.85	1.82	-0.06197	-0.07
GSM443262	-2.3	3.63	-0.1111	-0.12
GSM443263	-1.37	2.21	-0.05691	-0.08
GSM443264	-2.11	2.2	-0.04631	-0.06
GSM443265	-1.85	2.47	-0.03675	-0.04
GSM443266	-2.38	1.75	-0.1017	-0.1
GSM443267	-2.43	2.09	-0.02839	-0.03
GSM443268	-2.22	1.64	-0.07011	-0.07
GSM443269	-3.8	1.81	-0.08021	-0.04
GSM443270	-1.83	1.82	-0.01771	-0.01
GSM443271	-1.78	2.67	-0.04534	-0.05
GSM443272	-2.19	1.48	-0.04834	-0.04
GSM443273	-3.4	1.88	-0.148	-0.1
GSM443274	-3.09	1.96	-0.1075	-0.1
GSM443275	-2.23	2.13	-0.08703	-0.07
GSM443276	-2.31	2.24	-0.07428	-0.04
GSM443277	-2.34	2.96	-0.03133	-0.03
GSM443278	-1.81	1.65	-0.06094	-0.06
GSM443279	-2.65	2.5	-0.1161	-0.12
GSM443280	-1.94	3.03	0.01764	0
GSM443281	-1.48	1.57	-0.05202	-0.05
GSM443282	-2.15	3.06	0.006219	-0.01
GSM443283	-1.85	1.95	-0.02869	-0.03
GSM443284	-2.7	2.43	-0.1092	-0.08
GSM443285	-1.88	2.3	-0.03661	-0.04
GSM443286	-2.19	1.92	-0.05376	-0.06
GSM443287	-1.41	2.34	0.005424	-0.01
GSM443288	-2.29	1.5	-0.06612	-0.07
GSM443289	-2.76	1.94	-0.1001	-0.08
GSM443290	-2.16	2.59	-0.04684	-0.06
GSM443291	-1.98	1.7	-0.04146	-0.04
GSM443292	-2.28	1.82	-0.06445	-0.06
GSM443293	-1.76	2.14	-0.06006	-0.06
GSM443294	-2.07	2.22	-0.08476	-0.09
GSM443295	-2	1.63	0.0026	0
GSM443296	-2.13	2.74	-0.02736	-0.04
GSM443297	-2.93	3.26	-0.1097	-0.08
GSM443298	-2.23	2.24	-0.03044	-0.03
GSM443299	-2.21	3.3	-0.08767	-0.1
GSM443300	-2.01	1.91	-0.02829	-0.05
GSM443301	-2.35	1.48	-0.06306	-0.04
GSM443302	-2.55	2.82	-0.05484	-0.05
GSM443303	-1.89	2.41	-0.02686	-0.03
GSM443304	-2.21	3.47	-0.03387	-0.03
GSM443305	-2.15	2.13	-0.1129	-0.115
GSM443306	-2.01	3.11	-0.06999	-0.09
GSM443307	-1.77	2.56	-0.06921	-0.07
GSM443308	-1.95	2.27	0.0009683	-0.01
GSM443309	-1.97	2.57	-0.07248	-0.06
GSM443310	-2.54	2.59	-0.03352	-0.03
GSM443311	-1.95	2.18	-0.001967	0
GSM443312	-2.25	2.8	-0.07596	-0.09
GSM443313	-2.35	2.87	-0.07034	-0.09
GSM443314	-2.01	2.45	-0.05954	-0.08
GSM443315	-2.38	1.49	-0.07146	-0.07
GSM443316	-1.5	2.05	-0.006524	-0.01
GSM443317	-4.01	3.1	-0.05268	-0.07
GSM443318	-2.7	2.41	-0.0902	-0.07
GSM443319	-1.77	1.45	0.009781	0.01
GSM443320	-2.82	1.8	-0.118	-0.08
GSM443321	-2.17	1.94	-0.0663	-0.07
GSM443322	-3.45	2.11	-0.07702	-0.08
GSM443324	-3.07	1.86	-0.05909	-0.04
GSM443325	-3.02	3.07	-0.05505	-0.04
GSM443326	-2.01	1.38	-0.07497	-0.07
GSM443327	-2.35	1.9	-0.08176	-0.07
GSM443328	-2.67	1.75	-0.08037	-0.09
GSM443329	-1.84	2.45	-0.06516	-0.07
GSM443330	-4.54	2.45	-0.08822	-0.03
GSM443331	-2.74	2.73	-0.08806	-0.08
GSM443332	-2.64	3	-0.07066	-0.08
GSM443333	-2.02	2.11	-0.0542	-0.05
GSM443334	-2.33	2.01	-0.05668	-0.06
GSM443335	-1.74	2.07	0.02251	0.02
GSM443336	-2.05	1.66	-0.06832	-0.08
GSM443337	-2.7	2.05	-0.107	-0.11
GSM443338	-2.17	2.45	-0.04824	-0.05
GSM443339	-2.02	2.33	-0.03866	-0.03
GSM443340	-2.17	2.39	-0.1055	-0.12
GSM443341	-2.1	2.07	0.01789	0.01
GSM443342	-2.02	1.87	-0.0731	-0.05
GSM443343	-2.12	2.01	-0.08856	-0.09
GSM443344	-1.77	2.24	-0.05098	-0.06
GSM443345	-2.18	2.3	-0.06124	-0.07
GSM443346	-2.06	2.26	-0.02258	-0.05
GSM443347	-2.05	1.73	-0.06791	-0.04
GSM443348	-2	1.43	-0.06301	-0.05
GSM443349	-1.62	1.47	-0.07104	-0.07
GSM443419	-2.2	3.42	0.01474	0
GSM443420	-1.72	1.38	-0.00766	0.01
GSM443421	-1.79	1.35	0.02018	0.03
GSM443422	-2.22	2.54	0.02884	0
GSM443423	-2.53	3.24	0.04825	0
GSM443424	-2.4	1.74	0.06203	0.06
GSM443425	-2.35	2.08	0.04916	0.04
GSM443426	-1.98	1.54	0.01649	0.02
GSM443427	-1.96	2.1	0.1309	0.06
GSM443428	-2.16	1.44	-0.08759	-0.05
GSM443429	-1.18	2.6	0.01567	0
GSM443430	-1.95	1.24	-0.03164	0
GSM443431	-2.05	2.93	0.04587	0.07
GSM443432	-2.52	5.69	-0.01497	0.01
GSM443433	-2.23	1.34	-0.06855	-0.03
GSM443434	-2.01	1.5	-0.008553	0.01
GSM443435	-2.3	1.51	-0.05483	-0.01
GSM443436	-1.45	1.19	-0.07961	-0.05
GSM443437	-1.8	1.25	-0.04566	-0.01
GSM443438	-2.84	1.28	-0.07436	-0.05
GSM443439	-2.55	1.26	-0.03638	-0.05
GSM443440	-2.27	0.95	-0.09267	-0.05
GSM443441	-1.45	1.34	-0.01423	0.01
GSM443442	-1.62	1.95	0.09534	0.12
GSM443443	-2.59	1.2	-0.06524	-0.01
GSM443444	-2.93	1.16	-0.08538	-0.05
GSM443445	-2.16	1.37	-0.1148	-0.09
GSM443446	-1.92	1.65	0.02178	0
GSM443447	-1.88	2.17	-0.1234	-0.12
GSM443448	-1.65	3.16	0.03897	0.05
GSM443449	-2.51	1.77	-0.05176	-0.05
GSM443450	-1.63	1.42	-0.0004955	0.01
GSM443451	-2.46	1.88	-0.1472	-0.13
GSM443452	-2.26	1.45	-0.0969	-0.1
GSM443453	-1.23	1.92	-0.05842	-0.03
GSM443454	-2.76	1.83	-0.1072	-0.065
GSM443455	-1.52	1.52	-0.08319	-0.05
GSM443456	-2.3	1.2	-0.07782	-0.05
GSM443457	-1.15	3.78	0.03711	0.02
GSM443458	-1.4	1.75	0.0007341	-0.02
GSM443459	-1.47	1.26	-0.02553	-0.04
GSM443460	-1.83	1.52	-0.09492	-0.07
GSM443461	-2.01	1.71	-0.1195	-0.06
GSM443462	-1.64	1.23	-0.08518	-0.06
GSM443463	-1.38	1.38	-0.1155	-0.09
GSM443464	-1.49	1.55	-0.01708	-0.01
GSM443465	-2.52	1.11	-0.1163	-0.07
GSM443466	-1.76	1.17	-0.1953	-0.16
GSM443467	-1.58	2.36	0.001224	-0.01
GSM443468	-1.68	1.79	-0.09798	-0.055
GSM443469	-2.59	1.43	-0.004124	0.01
GSM443470	-1.31	1.8	-0.0675	-0.06
GSM443471	-3.27	1.66	-0.01886	-0.02
