# Supplementary material for: A 9 mRNAs-based diagnostic signature for rheumatoid arthritis by integrating bioinformatic analysis and machine-learning
Source: J Orthop Surg Res. 2021 Jan 11;16:44. doi: 10.1186/s13018-020-02180-w (PMC7802293; doi:10.1186/s13018-020-02180-w)
Supplement: Supplementary file 2 — Additional file 2: Table S2. Significantly GO terms and KEGG pathways [file 13018_2020_2180_MOESM2_ESM.xlsx]

## Sheet: GO terms
Table S1 Significantly enriched GO terms and KEGG pathways
ID	ONTOLOGY	Description	GeneRatio	BgRatio	pvalue	p.adjust	qvalue	geneID	Count
GO:0050832	BP	defense response to fungus	5/42	40/17653	3.69e-08	4.52e-05	3.4e-05	COTL1/S100A12/S100A9/GNLY/DEFA3	5
GO:0009620	BP	response to fungus	5/42	52/17653	1.43e-07	8.75e-05	6.58e-05	COTL1/S100A12/S100A9/GNLY/DEFA3	5
GO:0035821	BP	modification of morphology or physiology of other organism	6/42	153/17653	1.56e-06	0.000628474	0.000472306	CFL1/S100A12/CCL5/S100A9/GNLY/DEFA3	6
GO:0042119	BP	neutrophil activation	9/42	498/17653	2.05e-06	0.000628474	0.000472306	COTL1/HSP90AB1/S100A12/CCL5/S100A9/GDI2/EEF1A1/ANXA3/IQGAP1	9
GO:0071346	BP	cellular response to interferon-gamma	6/42	171/17653	2.97e-06	0.000729581	0.000548289	ACTG1/HLA-DRA/HSP90AB1/HLA-E/CCL5/EVL	6
GO:0042742	BP	defense response to bacterium	7/42	293/17653	5.3e-06	0.000863012	0.000648564	S100A12/HLA-E/S100A9/CLEC4E/ANXA3/GNLY/DEFA3	7
GO:0019730	BP	antimicrobial humoral response	5/42	108/17653	5.55e-06	0.000863012	0.000648564	S100A12/HLA-E/S100A9/GNLY/DEFA3	5
GO:0034341	BP	response to interferon-gamma	6/42	191/17653	5.63e-06	0.000863012	0.000648564	ACTG1/HLA-DRA/HSP90AB1/HLA-E/CCL5/EVL	6
GO:0050870	BP	positive regulation of T cell activation	6/42	213/17653	1.05e-05	0.0012778	0.000960285	HLA-DRA/LCK/HLA-E/CCL5/FYN/TNFSF13B	6
GO:0042110	BP	T cell activation	8/42	463/17653	1.14e-05	0.0012778	0.000960285	HLA-DRA/LCK/HLA-E/CCL5/FYN/TNFSF13B/LCP1/CLEC4E	8
GO:0061844	BP	antimicrobial humoral immune response mediated by antimicrobial peptide	4/42	59/17653	1.15e-05	0.0012778	0.000960285	S100A12/S100A9/GNLY/DEFA3	4
GO:0007159	BP	leukocyte cell-cell adhesion	7/42	335/17653	1.27e-05	0.00129738	0.000974997	HLA-DRA/LCK/HLA-E/CCL5/FYN/S100A9/TNFSF13B	7
GO:1903039	BP	positive regulation of leukocyte cell-cell adhesion	6/42	224/17653	1.4e-05	0.00131956	0.000991662	HLA-DRA/LCK/HLA-E/CCL5/FYN/TNFSF13B	6
GO:0043312	BP	neutrophil degranulation	8/42	485/17653	1.59e-05	0.00135959	0.00102175	COTL1/HSP90AB1/S100A12/S100A9/GDI2/EEF1A1/ANXA3/IQGAP1	8
GO:0002283	BP	neutrophil activation involved in immune response	8/42	488/17653	1.66e-05	0.00135959	0.00102175	COTL1/HSP90AB1/S100A12/S100A9/GDI2/EEF1A1/ANXA3/IQGAP1	8
GO:0002446	BP	neutrophil mediated immunity	8/42	500/17653	1.98e-05	0.00146557	0.00110139	COTL1/HSP90AB1/S100A12/S100A9/GDI2/EEF1A1/ANXA3/IQGAP1	8
GO:0001906	BP	cell killing	5/42	141/17653	2.03e-05	0.00146557	0.00110139	HSP90AB1/S100A12/HLA-E/GNLY/DEFA3	5
GO:0022409	BP	positive regulation of cell-cell adhesion	6/42	257/17653	3.04e-05	0.00203427	0.00152878	HLA-DRA/LCK/HLA-E/CCL5/FYN/TNFSF13B	6
GO:0031295	BP	T cell costimulation	4/42	77/17653	3.3e-05	0.00203427	0.00152878	HLA-DRA/LCK/FYN/TNFSF13B	4
GO:0031294	BP	lymphocyte costimulation	4/42	78/17653	3.47e-05	0.00203427	0.00152878	HLA-DRA/LCK/FYN/TNFSF13B	4
GO:0045785	BP	positive regulation of cell adhesion	7/42	392/17653	3.48e-05	0.00203427	0.00152878	HLA-DRA/LCK/HLA-E/CCL5/FYN/TNFSF13B/IQGAP1	7
GO:1903037	BP	regulation of leukocyte cell-cell adhesion	6/42	302/17653	7.45e-05	0.00415597	0.00312326	HLA-DRA/LCK/HLA-E/CCL5/FYN/TNFSF13B	6
GO:0051251	BP	positive regulation of lymphocyte activation	6/42	315/17653	9.4e-05	0.00501393	0.00376803	HLA-DRA/LCK/HLA-E/CCL5/FYN/TNFSF13B	6
GO:0050863	BP	regulation of T cell activation	6/42	321/17653	0.000104242	0.00532939	0.0040051	HLA-DRA/LCK/HLA-E/CCL5/FYN/TNFSF13B	6
GO:0002696	BP	positive regulation of leukocyte activation	6/42	351/17653	0.00016972	0.00832984	0.00625998	HLA-DRA/LCK/HLA-E/CCL5/FYN/TNFSF13B	6
GO:0035722	BP	interleukin-12-mediated signaling pathway	3/42	47/17653	0.00018879	0.00857946	0.00644757	CFL1/CA1/LCP1	3
GO:0071349	BP	cellular response to interleukin-12	3/42	47/17653	0.00018879	0.00857946	0.00644757	CFL1/CA1/LCP1	3
GO:0050867	BP	positive regulation of cell activation	6/42	363/17653	0.000203609	0.00892243	0.00670531	HLA-DRA/LCK/HLA-E/CCL5/FYN/TNFSF13B	6
GO:0070671	BP	response to interleukin-12	3/42	49/17653	0.000213801	0.009046	0.00679818	CFL1/CA1/LCP1	3
GO:0038083	BP	peptidyl-tyrosine autophosphorylation	3/42	53/17653	0.000270055	0.0110452	0.00830064	LCK/FYN/IQGAP1	3
GO:0022407	BP	regulation of cell-cell adhesion	6/42	388/17653	0.00029137	0.0115262	0.00866207	HLA-DRA/LCK/HLA-E/CCL5/FYN/TNFSF13B	6
GO:0038094	BP	Fc-gamma receptor signaling pathway	4/42	136/17653	0.000300601	0.0115262	0.00866207	ACTG1/HSP90AB1/FYN/CLEC4E	4
GO:0031640	BP	killing of cells of other organism	3/42	57/17653	0.000335087	0.0120927	0.00908779	S100A12/GNLY/DEFA3	3
GO:0044364	BP	disruption of cells of other organism	3/42	57/17653	0.000335087	0.0120927	0.00908779	S100A12/GNLY/DEFA3	3
GO:0045088	BP	regulation of innate immune response	6/42	427/17653	0.000485081	0.0170055	0.0127799	HSP90AB1/HLA-E/CCL5/FYN/S100A9/CLEC4E	6
GO:0030168	BP	platelet activation	4/42	158/17653	0.000530601	0.0180847	0.0135908	ACTG1/LCK/FYN/GNG2	4
GO:0002429	BP	immune response-activating cell surface receptor signaling pathway	6/42	450/17653	0.000639378	0.0212032	0.0159344	ACTG1/HLA-DRA/HSP90AB1/LCK/FYN/CLEC4E	6
GO:0051249	BP	regulation of lymphocyte activation	6/42	457/17653	0.000693205	0.0223832	0.0168213	HLA-DRA/LCK/HLA-E/CCL5/FYN/TNFSF13B	6
GO:0042098	BP	T cell proliferation	4/42	174/17653	0.000761991	0.0235436	0.0176933	HLA-E/CCL5/FYN/TNFSF13B	4
GO:0031349	BP	positive regulation of defense response	6/42	466/17653	0.000767519	0.0235436	0.0176933	S100A12/HLA-E/CCL5/FYN/S100A9/CLEC4E	6
GO:0031342	BP	negative regulation of cell killing	2/42	18/17653	0.000825311	0.024699	0.0185616	HSP90AB1/HLA-E	2
GO:0002768	BP	immune response-regulating cell surface receptor signaling pathway	6/42	482/17653	0.000914771	0.0267244	0.0200837	ACTG1/HLA-DRA/HSP90AB1/LCK/FYN/CLEC4E	6
GO:0048305	BP	immunoglobulin secretion	2/42	20/17653	0.00102181	0.0291572	0.021912	HLA-E/TNFSF13B	2
GO:0006959	BP	humoral immune response	5/42	329/17653	0.00105378	0.0293859	0.0220839	S100A12/HLA-E/S100A9/GNLY/DEFA3	5
GO:0036120	BP	cellular response to platelet-derived growth factor stimulus	2/42	21/17653	0.00112767	0.0307477	0.0231073	FYN/IQGAP1	2
GO:0030593	BP	neutrophil chemotaxis	3/42	88/17653	0.001194	0.0310147	0.0233079	S100A12/CCL5/S100A9	3
GO:0060333	BP	interferon-gamma-mediated signaling pathway	3/42	89/17653	0.00123362	0.0310147	0.0233079	HLA-DRA/HSP90AB1/HLA-E	3
GO:0007596	BP	blood coagulation	5/42	341/17653	0.0012357	0.0310147	0.0233079	ACTG1/LCK/FYN/GNG2/S100A9	5
GO:0036119	BP	response to platelet-derived growth factor	2/42	22/17653	0.00123857	0.0310147	0.0233079	FYN/IQGAP1	2
GO:0007599	BP	hemostasis	5/42	346/17653	0.00131801	0.0321172	0.0241365	ACTG1/LCK/FYN/GNG2/S100A9	5
GO:0050817	BP	coagulation	5/42	347/17653	0.00133495	0.0321172	0.0241365	ACTG1/LCK/FYN/GNG2/S100A9	5
GO:0045089	BP	positive regulation of innate immune response	5/42	353/17653	0.00143998	0.0339781	0.0255349	HLA-E/CCL5/FYN/S100A9/CLEC4E	5
GO:0032535	BP	regulation of cellular component size	5/42	358/17653	0.00153209	0.0348619	0.0261991	PFN1/CFL1/HSP90AB1/PPP1CA/EVL	5
GO:0042102	BP	positive regulation of T cell proliferation	3/42	96/17653	0.00153426	0.0348619	0.0261991	HLA-E/CCL5/TNFSF13B	3
GO:1990266	BP	neutrophil migration	3/42	99/17653	0.00167596	0.0373891	0.0280984	S100A12/CCL5/S100A9	3
GO:0071621	BP	granulocyte chemotaxis	3/42	105/17653	0.00198334	0.0432356	0.0324921	S100A12/CCL5/S100A9	3
GO:1900027	BP	regulation of ruffle assembly	2/42	28/17653	0.0020085	0.0432356	0.0324921	PFN1/EVL	2
GO:0050690	BP	regulation of defense response to virus by virus	2/42	29/17653	0.00215403	0.0455689	0.0342456	LCK/FYN	2
GO:0005925	CC	focal adhesion	9/42	393/18698	1.76e-07	1.1e-05	7.19e-06	ACTG1/PFN1/CFL1/ANXA6/RPL3/EVL/GDI2/LCP1/IQGAP1	9
GO:0005924	CC	cell-substrate adherens junction	9/42	396/18698	1.88e-07	1.1e-05	7.19e-06	ACTG1/PFN1/CFL1/ANXA6/RPL3/EVL/GDI2/LCP1/IQGAP1	9
GO:0030055	CC	cell-substrate junction	9/42	401/18698	2.09e-07	1.1e-05	7.19e-06	ACTG1/PFN1/CFL1/ANXA6/RPL3/EVL/GDI2/LCP1/IQGAP1	9
GO:0060205	CC	cytoplasmic vesicle lumen	8/42	338/18698	7.25e-07	2.34e-05	1.53e-05	COTL1/HSP90AB1/S100A12/S100A9/GDI2/EEF1A1/GNLY/DEFA3	8
GO:0031983	CC	vesicle lumen	8/42	339/18698	7.41e-07	2.34e-05	1.53e-05	COTL1/HSP90AB1/S100A12/S100A9/GDI2/EEF1A1/GNLY/DEFA3	8
GO:0034774	CC	secretory granule lumen	7/42	321/18698	6.63e-06	0.000174596	0.000113993	COTL1/HSP90AB1/S100A12/S100A9/GDI2/EEF1A1/DEFA3	7
GO:0045335	CC	phagocytic vesicle	5/42	124/18698	8.27e-06	0.000186605	0.000121834	ACTG1/HLA-E/EVL/ANXA3/GNLY	5
GO:0001726	CC	ruffle	5/42	164/18698	3.2e-05	0.000631111	0.000412051	CFL1/RASGRP2/LCP1/EEF1A1/IQGAP1	5
GO:0030139	CC	endocytic vesicle	6/42	290/18698	4.34e-05	0.000761183	0.000496975	ACTG1/HLA-DRA/HLA-E/EVL/ANXA3/GNLY	6
GO:0032587	CC	ruffle membrane	4/42	90/18698	4.88e-05	0.000771744	0.00050387	CFL1/RASGRP2/LCP1/EEF1A1	4
GO:0005884	CC	actin filament	4/42	101/18698	7.67e-05	0.00105613	0.000689548	ACTG1/FYN/LCP1/IQGAP1	4
GO:0098562	CC	cytoplasmic side of membrane	5/42	199/18698	8.02e-05	0.00105613	0.000689548	LCK/FYN/GNG2/EEF1A1/IQGAP1	5
GO:0015629	CC	actin cytoskeleton	7/42	487/18698	9.54e-05	0.00115897	0.000756691	ACTG1/CFL1/LSP1/FYN/LCP1/EEF1A1/IQGAP1	7
GO:0031234	CC	extrinsic component of cytoplasmic side of plasma membrane	4/42	110/18698	0.000106833	0.00120569	0.000787191	LCK/FYN/GNG2/IQGAP1	4
GO:0031252	CC	cell leading edge	6/42	385/18698	0.000205433	0.0021639	0.0014128	CFL1/EVL/RASGRP2/LCP1/EEF1A1/IQGAP1	6
GO:0031256	CC	leading edge membrane	4/42	165/18698	0.000503927	0.00497627	0.003249	CFL1/RASGRP2/LCP1/EEF1A1	4
GO:0019897	CC	extrinsic component of plasma membrane	4/42	171/18698	0.000576441	0.00535751	0.00349791	LCK/FYN/GNG2/IQGAP1	4
GO:0009898	CC	cytoplasmic side of plasma membrane	4/42	176/18698	0.000642306	0.00563802	0.00368105	LCK/FYN/GNG2/IQGAP1	4
GO:0031253	CC	cell projection membrane	5/42	332/18698	0.000849722	0.00706611	0.00461345	CFL1/HSP90AB1/RASGRP2/LCP1/EEF1A1	5
GO:0042611	CC	MHC protein complex	2/42	25/18698	0.00143005	0.0112974	0.00737606	HLA-DRA/HLA-E	2
GO:0071556	CC	integral component of lumenal side of endoplasmic reticulum membrane	2/42	29/18698	0.00192436	0.0138204	0.0090233	HLA-DRA/HLA-E	2
GO:0098553	CC	lumenal side of endoplasmic reticulum membrane	2/42	29/18698	0.00192436	0.0138204	0.0090233	HLA-DRA/HLA-E	2
GO:1904813	CC	ficolin-1-rich granule lumen	3/42	124/18698	0.00270611	0.0185898	0.0121372	COTL1/HSP90AB1/EEF1A1	3
GO:0019898	CC	extrinsic component of membrane	4/42	289/18698	0.00394244	0.0259544	0.0169456	LCK/FYN/GNG2/IQGAP1	4
GO:0005938	CC	cell cortex	4/42	296/18698	0.00429189	0.0271247	0.0177097	PFN1/CFL1/ADD3/EEF1A1	4
GO:0030666	CC	endocytic vesicle membrane	3/42	161/18698	0.00562432	0.0318013	0.020763	HLA-DRA/HLA-E/ANXA3	3
GO:0008287	CC	protein serine/threonine phosphatase complex	2/42	50/18698	0.00563567	0.0318013	0.020763	PPP4C/PPP1CA	2
GO:1903293	CC	phosphatase complex	2/42	50/18698	0.00563567	0.0318013	0.020763	PPP4C/PPP1CA	2
GO:0043209	CC	myelin sheath	3/42	164/18698	0.00591909	0.0322489	0.0210552	ACTG1/GDI2/EEF1A1	3
GO:0005765	CC	lysosomal membrane	4/42	355/18698	0.00810137	0.0406948	0.0265695	HLA-DRA/HSP90AB1/ANXA6/EEF1A1	4
GO:0098852	CC	lytic vacuole membrane	4/42	355/18698	0.00810137	0.0406948	0.0265695	HLA-DRA/HSP90AB1/ANXA6/EEF1A1	4
GO:0101002	CC	ficolin-1-rich granule	3/42	185/18698	0.00824198	0.0406948	0.0265695	COTL1/HSP90AB1/EEF1A1	3
GO:0012507	CC	ER to Golgi transport vesicle membrane	2/42	62/18698	0.00855299	0.0409507	0.0267366	HLA-DRA/HLA-E	2
GO:0003779	MF	actin binding	7/41	410/17548	4.09e-05	0.00748021	0.00499111	PFN1/CFL1/LSP1/COTL1/ADD3/EVL/LCP1	7
GO:0005522	MF	profilin binding	2/41	10/17548	0.000236852	0.0176325	0.0117651	ACTG1/EVL	2
GO:0050786	MF	RAGE receptor binding	2/41	11/17548	0.000289057	0.0176325	0.0117651	S100A12/S100A9	2
GO:0005092	MF	GDP-dissociation inhibitor activity	2/41	14/17548	0.000476138	0.0190935	0.01274	ARHGDIB/GDI2	2
GO:0004722	MF	protein serine/threonine phosphatase activity	3/41	71/17548	0.000605964	0.0190935	0.01274	PPP4C/LCK/PPP1CA	3
GO:0023026	MF	MHC class II protein complex binding	2/41	16/17548	0.000626018	0.0190935	0.01274	HLA-DRA/HSP90AB1	2
GO:0023023	MF	MHC protein complex binding	2/41	20/17548	0.000985346	0.0257598	0.017188	HLA-DRA/HSP90AB1	2
GO:0042605	MF	peptide antigen binding	2/41	28/17548	0.00193727	0.0422466	0.0281887	HLA-DRA/HLA-E	2
GO:0043548	MF	phosphatidylinositol 3-kinase binding	2/41	29/17548	0.0020777	0.0422466	0.0281887	LCK/FYN	2
GO:0097718	MF	disordered domain specific binding	2/41	31/17548	0.00237261	0.0434188	0.0289709	HSP90AB1/FYN	2
GO:0019903	MF	protein phosphatase binding	3/41	119/17548	0.0026864	0.0446919	0.0298203	LCK/PPP1CA/IQGAP1	3

## Sheet: KEGG pathways
ID	Description	GeneRatio	BgRatio	pvalue	p.adjust	qvalue	geneID	Count
hsa05416	Viral myocarditis	4/31	60/8031	7.61844e-05	0.0102087	0.00745805	71/3122/3133/2534	4
hsa04015	Rap1 signaling pathway	5/31	210/8031	0.00113736	0.0414564	0.0302863	71/5216/51466/10235/91860	5
hsa04611	Platelet activation	4/31	124/8031	0.00123375	0.0414564	0.0302863	71/5499/2534/10235	4
hsa04810	Regulation of actin cytoskeleton	5/31	214/8031	0.0012375	0.0414564	0.0302863	71/5216/1072/5499/8826	5
hsa05418	Fluid shear stress and atherosclerosis	4/31	139/8031	0.001881	0.0504108	0.036828	71/3326/7850/91860	4
hsa04520	Adherens junction	3/31	71/8031	0.00249253	0.0556666	0.0406677	71/2534/8826	3
hsa04612	Antigen processing and presentation	3/31	78/8031	0.00325775	0.0623627	0.0455595	3122/3326/3133	3
hsa05152	Tuberculosis	4/31	180/8031	0.00478522	0.0716124	0.052317	4046/3122/26253/91860	4
hsa04621	NOD-like receptor signaling pathway	4/31	181/8031	0.00488023	0.0716124	0.052317	10628/3326/6352/1668	4
hsa05323	Rheumatoid arthritis	3/31	93/8031	0.00534421	0.0716124	0.052317	3122/6352/10673	3
hsa04625	C-type lectin receptor signaling pathway	3/31	104/8031	0.00728833	0.0795638	0.058126	4046/26253/91860	3
hsa04659	Th17 cell differentiation	3/31	107/8031	0.0078823	0.0795638	0.058126	3122/3326/3932	3
hsa05020	Prion diseases	2/31	35/8031	0.00792647	0.0795638	0.058126	6352/2534	2
hsa05170	Human immunodeficiency virus 1 infection	4/31	212/8031	0.00849292	0.0795638	0.058126	1072/3133/54331/91860	4
hsa05330	Allograft rejection	2/31	38/8031	0.00929823	0.0795638	0.058126	3122/3133	2
hsa05166	Human T-cell leukemia virus 1 infection	4/31	219/8031	0.00950016	0.0795638	0.058126	3122/3932/3133/7850	4
hsa05163	Human cytomegalovirus infection	4/31	225/8031	0.0104235	0.0801631	0.0585638	3133/6352/54331/91860	4
hsa05332	Graft-versus-host disease	2/31	41/8031	0.0107682	0.0801631	0.0585638	3122/3133	2
hsa04940	Type I diabetes mellitus	2/31	43/8031	0.0118016	0.0832322	0.0608059	3122/3133	2
hsa04650	Natural killer cell mediated cytotoxicity	3/31	131/8031	0.013663	0.0889798	0.0650049	3932/3133/2534	3
hsa04728	Dopaminergic synapse	3/31	132/8031	0.0139446	0.0889798	0.0650049	5499/54331/91860	3
hsa04672	Intestinal immune network for IgA production	2/31	49/8031	0.0151508	0.0922822	0.0674175	3122/10673	2
hsa05320	Autoimmune thyroid disease	2/31	53/8031	0.0175846	0.10245	0.0748454	3122/3133	2
hsa04145	Phagosome	3/31	152/8031	0.0202793	0.112491	0.0821811	71/3122/3133	3
hsa04921	Oxytocin signaling pathway	3/31	154/8031	0.0209871	0.112491	0.0821811	71/5499/91860	3
hsa04218	Cellular senescence	3/31	160/8031	0.023192	0.119528	0.0873222	5499/3133/91860	3
hsa04060	Cytokine-cytokine receptor interaction	4/31	294/8031	0.0254183	0.126097	0.0921209	9235/6352/10673/7850	4
hsa05164	Influenza A	3/31	170/8031	0.0271393	0.126097	0.0921209	71/3122/6352	3
hsa04720	Long-term potentiation	2/31	67/8031	0.0272896	0.126097	0.0921209	5499/91860	2
hsa05031	Amphetamine addiction	2/31	69/8031	0.0288185	0.128723	0.0940394	5499/91860	2
hsa04971	Gastric acid secretion	2/31	76/8031	0.0344327	0.132419	0.0967395	71/91860	2
hsa05133	Pertussis	2/31	76/8031	0.0344327	0.132419	0.0967395	1072/91860	2
hsa05034	Alcoholism	3/31	187/8031	0.0346297	0.132419	0.0967395	5499/54331/91860	3
hsa05140	Leishmaniasis	2/31	77/8031	0.0352672	0.132419	0.0967395	3122/1915	2
hsa04062	Chemokine signaling pathway	3/31	189/8031	0.0355752	0.132419	0.0967395	6352/54331/10235	3
hsa05167	Kaposi sarcoma-associated herpesvirus infection	3/31	189/8031	0.0355752	0.132419	0.0967395	3133/54331/91860	3
hsa05202	Transcriptional misregulation in cancer	3/31	192/8031	0.0370186	0.134067	0.0979439	3207/7850/1668	3
hsa04510	Focal adhesion	3/31	201/8031	0.0415293	0.146446	0.106987	71/5499/2534	3
hsa05205	Proteoglycans in cancer	3/31	205/8031	0.0436205	0.147907	0.108055	71/5499/8826	3
hsa05132	Salmonella infection	3/31	206/8031	0.0441515	0.147907	0.108055	71/5216/3326	3
hsa04658	Th1 and Th2 cell differentiation	2/31	92/8031	0.0486937	0.159145	0.116265	3122/3932	2
